# Supplementary material for: Multicentre study of the in vitro activity of ceftolozane/tazobactam and other commonly used antibiotics against Pseudomonas aeruginosa isolates from patients in the UK
Source: JAC Antimicrob Resist. 2020 May 30;2(2):dlaa024. doi: 10.1093/jacamr/dlaa024 (PMC8209992; doi:10.1093/jacamr/dlaa024)
Supplement: dlaa024_Supplementary_Data [file dlaa024_supplementary_data.zip]

Archive with 3 entries (3 files):
- Reviewer report 1.docx
- Reviewer report 2.docx
- Supplementary_data.docx
